# Supplementary material for: Deficits of hierarchical predictive coding in left spatial neglect
Source: Brain Commun. 2021 Jun 4;3(2):fcab111. doi: 10.1093/braincomms/fcab111 (PMC8209285; doi:10.1093/braincomms/fcab111)
Supplement: fcab111_Supplementary_Data [file fcab111_supplementary_data.zip]

Archive with 8 entries (8 files):
- Original Submission - Authors Response.pdf
- Original Submission – Decision Letter.pdf
- Original Submission.pdf
- Revision 1- Authors Response.pdf
- Revision 1.pdf
- Revision 1-Decision Letter.pdf
- Revision 2- Decision Letter.pdf
- Supplementary material.pdf
